# Supplementary material for: An Optically Induced Dielectrophoresis (ODEP)-Based Microfluidic System for the Isolation of High-Purity CD45neg/EpCAMneg Cells from the Blood Samples of Cancer Patients—Demonstration and Initial Exploration of the Clinical Significance of These Cells
Source: Micromachines (Basel). 2018 Oct 31;9(11):563. doi: 10.3390/mi9110563 (PMC6266761; doi:10.3390/mi9110563)
Supplement: Supplementary file 1 [file micromachines-09-00563-s001.zip]

Archive with 4 entries (2 files):
- micromachines-379917- supplymentary/
- micromachines-379917- supplymentary/CJL_supplementary information/
- micromachines-379917- supplymentary/CJL_supplementary information/CJL_ODEP-based cell manipulation video clip_Micromachines.mov
- micromachines-379917- supplymentary/CJL_supplementary information/CJL_Supplementary information_Micromachines.docx
